# Supplementary material for: ﻿Two new species of the genus Glaucocharis (Lepidoptera, Crambidae) from China
Source: Zookeys. 2025 Nov 13;1260:15–21. doi: 10.3897/zookeys.1260.152038 (PMC12635636; doi:10.3897/zookeys.1260.152038)
Supplement: XML Treatment for Glaucocharis weii [file zookeys.1260.152038-treatment1.xml]

<!DOCTYPE tp:taxon-treatment
  PUBLIC "-//TaxonX//DTD Taxonomic Treatment Publishing DTD v0 20100105//EN" "tax-treatment-NSO.dtd">
<tp:taxon-treatment xmlns:tp="http://www.plazi.org/taxpub"><tp:treatment-meta><kwd-group><label>Taxon classification</label><kwd>
              <named-content content-type="kingdom">Animalia</named-content>
            </kwd><kwd>
              <named-content content-type="order">Lepidoptera</named-content>
            </kwd><kwd>
              <named-content content-type="family">Crambidae</named-content>
            </kwd></kwd-group><mixed-citation publication-type="journal"><person-group><name><surname>He</surname><given-names>Xinxin</given-names></name><name><surname>Jiang</surname><given-names>Chao</given-names></name><name><surname>Zhu</surname><given-names>Qidi</given-names></name><name><surname>Li</surname><given-names>Weichun</given-names></name></person-group><article-title>﻿Two new species of the genus <italic><tp:taxon-name><tp:taxon-name-part taxon-name-part-type="genus" reg="Glaucocharis">Glaucocharis</tp:taxon-name-part></tp:taxon-name></italic> (<tp:taxon-name><tp:taxon-name-part taxon-name-part-type="order">Lepidoptera</tp:taxon-name-part></tp:taxon-name>, <tp:taxon-name><tp:taxon-name-part taxon-name-part-type="family">Crambidae</tp:taxon-name-part></tp:taxon-name>) from China</article-title><source>Zookeys</source><day>13</day><month>11</month><year>2025</year><volume>1260</volume><fpage>15</fpage><lpage>21</lpage><pub-id pub-id-type="doi">10.3897/zookeys.1260.152038</pub-id></mixed-citation></tp:treatment-meta><tp:nomenclature><label>﻿</label><tp:taxon-name><object-id xmlns:xlink="http://www.w3.org/1999/xlink" content-type="arpha" xlink:type="simple">257ACB99-C29E-54F0-9ECF-2494482F615E</object-id>
            <tp:taxon-name-part taxon-name-part-type="genus" reg="Glaucocharis">Glaucocharis</tp:taxon-name-part>
            <tp:taxon-name-part taxon-name-part-type="species" reg="weii">weii</tp:taxon-name-part>
            <object-id xmlns:xlink="http://www.w3.org/1999/xlink" content-type="zoobank" xlink:type="simple">https://zoobank.org/A6B11855-FA34-4BF4-89CF-B3E9B6829CBF</object-id>
          </tp:taxon-name><tp:taxon-authority>Li &amp; He</tp:taxon-authority><tp:taxon-status xmlns:xlink="http://www.w3.org/1999/xlink" xlink:type="simple">sp. nov.</tp:taxon-status><xref ref-type="fig" rid="F1">Fig. 1</xref></tp:nomenclature><tp:treatment-sec sec-type="material" id="SECID0E3DAC"><title>Material examined.</title><p><bold><italic>Holotype</italic></bold>: China • ♂, Xizang Autonomous Region, Xigaze City, Yadong County, Pangda Village (<named-content xmlns:xlink="http://www.w3.org/1999/xlink" content-type="dwc:verbatimCoordinates" xlink:type="simple"><named-content content-type="geo-json" specific-use="{&#34;type&#34;:&#34;Point&#34;,&#34;coordinates&#34;:[88.983333,27.350000]}" id="NCID0EKEAC" xlink:type="simple">27°21'N, 88°59'E</named-content></named-content>), alt. 2382 m, 23 July 2024, W Li and X He et al. leg. (<named-content xmlns:xlink="http://www.w3.org/1999/xlink" content-type="dwc:institutional_code" xlink:title="Insect Museum, Jiangxi Agricultural University" xlink:href="http://grbio.org/institution/jiangxi-agricultural-university" xlink:type="simple">JXAUM</named-content>). <bold><italic>Paratypes</italic></bold>: • 5 ♀♀, same data as holotype (<named-content xmlns:xlink="http://www.w3.org/1999/xlink" content-type="dwc:institutional_code" xlink:title="Insect Museum, Jiangxi Agricultural University" xlink:href="http://grbio.org/institution/jiangxi-agricultural-university" xlink:type="simple">JXAUM</named-content>); • 1 ♂, 1 ♀, same data as holotype (<named-content xmlns:xlink="http://www.w3.org/1999/xlink" content-type="dwc:institutional_code" xlink:title="National Zoological Museum of China, Institute of Zoology, Chinese Academy of Sciences" xlink:href="http://grbio.org/institution/institute-zoology-chinese-academy-sciences" xlink:type="simple">NZMCAS</named-content>); • 5 ♂♂, 6 ♀♀, Xizang Autonomous Region, Shannan City, Cuona County, Lebugou (<named-content xmlns:xlink="http://www.w3.org/1999/xlink" content-type="dwc:verbatimCoordinates" xlink:type="simple"><named-content content-type="geo-json" specific-use="{&#34;type&#34;:&#34;Point&#34;,&#34;coordinates&#34;:[91.733333,27.816667]}" id="NCID0EBFAC" xlink:type="simple">27°49'N, 91°44'E</named-content></named-content>), alt. 2629 m, 16 July 2024, W Li and X He et al. leg. (<named-content xmlns:xlink="http://www.w3.org/1999/xlink" content-type="dwc:institutional_code" xlink:title="Insect Museum, Jiangxi Agricultural University" xlink:href="http://grbio.org/institution/jiangxi-agricultural-university" xlink:type="simple">JXAUM</named-content>).</p><fig id="F1" position="float" orientation="portrait"><object-id xmlns:xlink="http://www.w3.org/1999/xlink" content-type="doi" xlink:type="simple">10.3897/zookeys.1260.152038.figure1</object-id><object-id xmlns:xlink="http://www.w3.org/1999/xlink" content-type="arpha" xlink:type="simple">8CE0398E-458C-5877-86D8-0882D5068562</object-id><label>Figure 1.</label><caption><p><italic><tp:taxon-name><tp:taxon-name-part taxon-name-part-type="genus" reg="Glaucocharis">Glaucocharis</tp:taxon-name-part> <tp:taxon-name-part taxon-name-part-type="species" reg="weii">weii</tp:taxon-name-part></tp:taxon-name></italic> Li &amp; He, sp. nov. A. Adult in dorsal view, female, paratype (<named-content xmlns:xlink="http://www.w3.org/1999/xlink" content-type="dwc:institutional_code" xlink:title="Insect Museum, Jiangxi Agricultural University" xlink:href="http://grbio.org/institution/jiangxi-agricultural-university" xlink:type="simple">JXAUM</named-content>); B. Head in lateral view, male, holotype (<named-content xmlns:xlink="http://www.w3.org/1999/xlink" content-type="dwc:institutional_code" xlink:title="Insect Museum, Jiangxi Agricultural University" xlink:href="http://grbio.org/institution/jiangxi-agricultural-university" xlink:type="simple">JXAUM</named-content>); C. Male genitalia, holotype, genitalia slide no. HX24075; D. Female genitalia, paratype, genitalia slide no. HX24080.</p></caption><graphic xmlns:xlink="http://www.w3.org/1999/xlink" xlink:href="zookeys-1260-015_article-152038__-g001.jpg" position="float" orientation="portrait" xlink:type="simple" id="oo_1464040.jpg"><uri content-type="original_file" xlink:type="simple">https://binary.pensoft.net/fig/1464040</uri></graphic></fig></tp:treatment-sec><tp:treatment-sec sec-type="diagnosis" id="SECID0EKFAC"><title>Diagnosis.</title><p>In male genitalia, the gnathos distally with a triangular projection on dorsal margin and a protuberance on ventral margin, and the cornuti consisting in a cone-like process and a row of tiny spines. In female genitalis, the ductus posterior one-third slightly sclerotized, and the corpus bears double and rounded signa. This species is similar to <italic><tp:taxon-name><tp:taxon-name-part taxon-name-part-type="genus" reg="Glaucocharis">G.</tp:taxon-name-part> <tp:taxon-name-part taxon-name-part-type="species" reg="taphrophracta">taphrophracta</tp:taxon-name-part></tp:taxon-name></italic> (Meyrick, 1934) in the triangular projection on the dorsal margin of the uncus in male genitalia (Fig. <xref ref-type="fig" rid="F1">1C</xref> versus <xref ref-type="bibr" rid="B11">Wang et al. 1988</xref>: fig. 87). It can be distinguished by the concave costa, and cornuti consisting in a cone-like process and a row of tiny spines of various sizes (Fig. <xref ref-type="fig" rid="F1">1C</xref>). Whereas in <italic><tp:taxon-name><tp:taxon-name-part taxon-name-part-type="genus" reg="Glaucocharis">G.</tp:taxon-name-part> <tp:taxon-name-part taxon-name-part-type="species" reg="taphrophracta">taphrophracta</tp:taxon-name-part></tp:taxon-name></italic>, the costa is almost straight and the vesica of the phallus bears two thin and long cornuti (<xref ref-type="bibr" rid="B11">Wang et al. 1988</xref>: 375, fig. 87).</p></tp:treatment-sec><tp:treatment-sec sec-type="description" id="SECID0EWGAC"><title>Description.</title><p><bold><italic>Adult habitus</italic></bold> (Fig. <xref ref-type="fig" rid="F1">1A, B</xref>). Forewing length 6.0–7.0 mm. Frons and vertex white. Labial palpus first and second segments uplifted, third segment projecting forward; outer side surface pale yellow mixed with brown except for first segment white at base. Maxillary palpus white mixed with brown. Antenna alternately pale brown and yellowish brown on dorsal surface. Patagium pale yellow. Tegula blackish brown. Thorax pale yellow. Forewing densely covered with black scales on inner side of antemedian line, pale yellow along dorsum; antemedian line white, inner margin wavy; reniform stigma unrecognized; postmedian line yellowish brown, outcurved at costal one-third; apex black, with white spot; termen black mixed with yellowish brown, with three black marginal spots; fringe blackish brown mixed with yellowish white. Hindwing yellowish white; postmedian line pale brown; apex scattered with pale brown scales; fringe yellowish white mixed with pale brown. Legs yellowish white; tarsi alternately black and white. Abdomen with first and second segments grey, genital segment yellowish white, other segments alternately brown with yellowish white.</p><p><bold><italic>Male genitalia</italic></bold> (Fig. <xref ref-type="fig" rid="F1">1C</xref>). Uncus base broad, narrowed towards blunt apex. Gnathos slightly longer than uncus, distal apex with triangular projection on dorsal margin, and protuberate on ventral margin. Tegumen approximately twice as long as gnathos. Valva with basal half broader than distal half, gently concave near middle of ventral margin, apex round, costa gently concave. Saccus well-developed. Juxta elliptic. Phallus nearly as long as valva, cornuti consisting in cone-like process and a row of tiny spines of various sizes.</p><p><bold><italic>Female genitalia</italic></bold> (Fig. <xref ref-type="fig" rid="F1">1D</xref>). Papillae anales about half as long as apophyses posteriores. Apophyses anteriores thin and long, nearly as long as apophyses posteriores. Ductus bursae thin and long, posterior one-third slightly sclerotized. Ductus seminalis arising from approximately anterior one-third of ductus bursae. Corpus bursae rounded; signa double and rounded.</p></tp:treatment-sec><tp:treatment-sec sec-type="etymology" id="SECID0E2HAC"><title>Etymology.</title><p>This species is named in honour of Academician Fuwen Wei, a renowned conservation biologist who has made profound contributions to biodiversity, zoological evolution, and conservation biology.</p></tp:treatment-sec><ref-list><ref id="B11"><mixed-citation xmlns:xlink="http://www.w3.org/1999/xlink" xlink:type="simple"><person-group><name name-style="western"><surname>Wang</surname><given-names>PY</given-names></name><name name-style="western"><surname>Gaskin</surname><given-names>DE</given-names></name><name name-style="western"><surname>Sung</surname><given-names>SM</given-names></name></person-group> (<year>1988</year>) <article-title>Revision of the genus <italic><tp:taxon-name><tp:taxon-name-part taxon-name-part-type="genus">Glaucocharis</tp:taxon-name-part></tp:taxon-name></italic> Meyrick in the southeastern Palaearctic, the Oriental Region and India, with descriptions of new species (<tp:taxon-name><tp:taxon-name-part taxon-name-part-type="order">Lepidoptera</tp:taxon-name-part></tp:taxon-name>: <tp:taxon-name><tp:taxon-name-part taxon-name-part-type="family">Pyralidae</tp:taxon-name-part></tp:taxon-name>: <tp:taxon-name><tp:taxon-name-part taxon-name-part-type="subfamily">Crambinae</tp:taxon-name-part></tp:taxon-name>).</article-title><source>Sinozoologia</source><volume>6</volume>(<issue>6</issue>): <fpage>297</fpage>–<lpage>396</lpage>.</mixed-citation></ref></ref-list></tp:taxon-treatment>
