# Supplementary material for: ﻿Two new species of the genus Glaucocharis (Lepidoptera, Crambidae) from China
Source: Zookeys. 2025 Nov 13;1260:15–21. doi: 10.3897/zookeys.1260.152038 (PMC12635636; doi:10.3897/zookeys.1260.152038)
Supplement: XML Treatment for Glaucocharis pangda [file zookeys.1260.152038-treatment2.xml]

<!DOCTYPE tp:taxon-treatment
  PUBLIC "-//TaxonX//DTD Taxonomic Treatment Publishing DTD v0 20100105//EN" "tax-treatment-NSO.dtd">
<tp:taxon-treatment xmlns:tp="http://www.plazi.org/taxpub"><tp:treatment-meta><kwd-group><label>Taxon classification</label><kwd>
              <named-content content-type="kingdom">Animalia</named-content>
            </kwd><kwd>
              <named-content content-type="order">Lepidoptera</named-content>
            </kwd><kwd>
              <named-content content-type="family">Crambidae</named-content>
            </kwd></kwd-group><mixed-citation publication-type="journal"><person-group><name><surname>He</surname><given-names>Xinxin</given-names></name><name><surname>Jiang</surname><given-names>Chao</given-names></name><name><surname>Zhu</surname><given-names>Qidi</given-names></name><name><surname>Li</surname><given-names>Weichun</given-names></name></person-group><article-title>﻿Two new species of the genus <italic><tp:taxon-name><tp:taxon-name-part taxon-name-part-type="genus" reg="Glaucocharis">Glaucocharis</tp:taxon-name-part></tp:taxon-name></italic> (<tp:taxon-name><tp:taxon-name-part taxon-name-part-type="order">Lepidoptera</tp:taxon-name-part></tp:taxon-name>, <tp:taxon-name><tp:taxon-name-part taxon-name-part-type="family">Crambidae</tp:taxon-name-part></tp:taxon-name>) from China</article-title><source>Zookeys</source><day>13</day><month>11</month><year>2025</year><volume>1260</volume><fpage>15</fpage><lpage>21</lpage><pub-id pub-id-type="doi">10.3897/zookeys.1260.152038</pub-id></mixed-citation></tp:treatment-meta><tp:nomenclature><label>﻿</label><tp:taxon-name><object-id xmlns:xlink="http://www.w3.org/1999/xlink" content-type="arpha" xlink:type="simple">BEB521A6-2807-582C-8DD8-D7F4D509EA25</object-id>
            <tp:taxon-name-part taxon-name-part-type="genus" reg="Glaucocharis">Glaucocharis</tp:taxon-name-part>
            <tp:taxon-name-part taxon-name-part-type="species" reg="pangda">pangda</tp:taxon-name-part>
            <object-id xmlns:xlink="http://www.w3.org/1999/xlink" content-type="zoobank" xlink:type="simple">https://zoobank.org/752D71E2-B3D8-45FD-9E22-85185B4ED9AE</object-id>
          </tp:taxon-name><tp:taxon-authority>Li &amp; He</tp:taxon-authority><tp:taxon-status xmlns:xlink="http://www.w3.org/1999/xlink" xlink:type="simple">sp. nov.</tp:taxon-status><xref ref-type="fig" rid="F2">Fig. 2</xref></tp:nomenclature><tp:treatment-sec sec-type="material" id="SECID0EOJAC"><title>Material examined.</title><p><bold><italic>Holotype</italic></bold>: China • ♂, Xizang Autonomous Region, Xigaze City, Yadong County, Pangda Village (<named-content xmlns:xlink="http://www.w3.org/1999/xlink" content-type="dwc:verbatimCoordinates" xlink:type="simple"><named-content content-type="geo-json" specific-use="{&#34;type&#34;:&#34;Point&#34;,&#34;coordinates&#34;:[89.000000,27.316667]}" id="NCID0E3JAC" xlink:type="simple">27°19'N, 89°00'E</named-content></named-content>), alt. 2192 m, 24 July 2024, W Li and X He et al. leg. (<named-content xmlns:xlink="http://www.w3.org/1999/xlink" content-type="dwc:institutional_code" xlink:title="Insect Museum, Jiangxi Agricultural University" xlink:href="http://grbio.org/institution/jiangxi-agricultural-university" xlink:type="simple">JXAUM</named-content>). <bold><italic>Paratypes</italic></bold>: • 7 ♀♀, same data as holotype (<named-content xmlns:xlink="http://www.w3.org/1999/xlink" content-type="dwc:institutional_code" xlink:title="Insect Museum, Jiangxi Agricultural University" xlink:href="http://grbio.org/institution/jiangxi-agricultural-university" xlink:type="simple">JXAUM</named-content>); • 2 ♀♀, same data as holotype except for alt. 2382 m, 23 July 2024 (<named-content xmlns:xlink="http://www.w3.org/1999/xlink" content-type="dwc:institutional_code" xlink:title="National Zoological Museum of China, Institute of Zoology, Chinese Academy of Sciences" xlink:href="http://grbio.org/institution/institute-zoology-chinese-academy-sciences" xlink:type="simple">NZMCAS</named-content>).</p><fig id="F2" position="float" orientation="portrait"><object-id xmlns:xlink="http://www.w3.org/1999/xlink" content-type="doi" xlink:type="simple">10.3897/zookeys.1260.152038.figure2</object-id><object-id xmlns:xlink="http://www.w3.org/1999/xlink" content-type="arpha" xlink:type="simple">884CE302-35D2-5BEF-98C8-9E9145FB7FE4</object-id><label>Figure 2.</label><caption><p><italic><tp:taxon-name><tp:taxon-name-part taxon-name-part-type="genus" reg="Glaucocharis">Glaucocharis</tp:taxon-name-part> <tp:taxon-name-part taxon-name-part-type="species" reg="pangda">pangda</tp:taxon-name-part></tp:taxon-name></italic> Li &amp; He, sp. nov. A. Adult in dorsal view, female, paratype (<named-content xmlns:xlink="http://www.w3.org/1999/xlink" content-type="dwc:institutional_code" xlink:title="Insect Museum, Jiangxi Agricultural University" xlink:href="http://grbio.org/institution/jiangxi-agricultural-university" xlink:type="simple">JXAUM</named-content>); B. Head in lateral view, male, holotype (<named-content xmlns:xlink="http://www.w3.org/1999/xlink" content-type="dwc:institutional_code" xlink:title="Insect Museum, Jiangxi Agricultural University" xlink:href="http://grbio.org/institution/jiangxi-agricultural-university" xlink:type="simple">JXAUM</named-content>); C. Male genitalia, holotype, genitalia slide no. HX24084; D. Female genitalia, paratype, genitalia slide no. HX24093.</p></caption><graphic xmlns:xlink="http://www.w3.org/1999/xlink" xlink:href="zookeys-1260-015_article-152038__-g002.jpg" position="float" orientation="portrait" xlink:type="simple" id="oo_1464041.jpg"><uri content-type="original_file" xlink:type="simple">https://binary.pensoft.net/fig/1464041</uri></graphic></fig></tp:treatment-sec><tp:treatment-sec sec-type="diagnosis" id="SECID0EQKAC"><title>Diagnosis.</title><p>In male genitalia, the costa has a densely granulate projection near base, and the phallus contains three sclerotized plates and a denticle. In female genitalia, the antrum is shield-shaped. This species is similar to <italic><tp:taxon-name><tp:taxon-name-part taxon-name-part-type="genus" reg="Glaucocharis">G.</tp:taxon-name-part> <tp:taxon-name-part taxon-name-part-type="species" reg="apicudentella">apicudentella</tp:taxon-name-part></tp:taxon-name></italic> Song &amp; Chen, 2001 by having a thin and long projection near the costal base of the valva in male genitalia (Fig. <xref ref-type="fig" rid="F2">2C</xref> versus <xref ref-type="bibr" rid="B1">Chen et al. 2001</xref>: fig. 4). It can be distinguished by the valva with a round apex, the juxta distally with two short lateral prongs, and the phallus with a large conical denticle in the centre of the uneverted vesica, an elongate rod-like structure further towards the posterior end of the phallus, and a small granular patch near the posterior opening of the phallus (Fig. <xref ref-type="fig" rid="F2">2C</xref>). Whereas in <italic><tp:taxon-name><tp:taxon-name-part taxon-name-part-type="genus" reg="Glaucocharis">G.</tp:taxon-name-part> <tp:taxon-name-part taxon-name-part-type="species" reg="apicudentella">apicudentella</tp:taxon-name-part></tp:taxon-name></italic>, the valva ends with two sclerotized thorns, the juxta distally bears two long lateral prongs, and the vesica of the phallus lacks a cornutus (<xref ref-type="bibr" rid="B1">Chen et al. 2001</xref>: 173, fig. 4).</p></tp:treatment-sec><tp:treatment-sec sec-type="description" id="SECID0E3LAC"><title>Description.</title><p><bold><italic>Adult habitus</italic></bold> (Fig. <xref ref-type="fig" rid="F2">2A, B</xref>). Forewing length 6.0–6.5 mm. Frons and vertex white. Labial palpus projecting upward; outer side surface yellow mixed with brown except for first segment white at base. Maxillary palpus pale yellow mixed with white. Antenna alternately pale brown and yellowish white on dorsal surface. Patagium and tegula white mixed with pale yellow. Thorax white. Forewing scattered with white and pale yellow scales; antemedian line white, angled outwards near costa, then inclined inwards; reniform stigma 8-shaped, pale yellow, with straight black bar on posterior margin; postmedian line white, outcurved at costal one-third; apex pale yellow, with slender white streak margined with black; termen pale brown mixed with pale yellow, bearing two black marginal spots: one at two-thirds and a smaller one in the middle; fringe pale brown mixed with yellowish white. Hindwing yellowish white; apex scattered with pale brown scales; fringe white mixed with pale brown. Legs yellowish white. Abdomen with first to third segments alternately white and pale yellow, other segments alternately blackish brown and white on dorsal surface, yellowish white on ventral surface.</p><p><bold><italic>Male genitalia</italic></bold> (Fig. <xref ref-type="fig" rid="F2">2C</xref>). Uncus thin and long, apex pointed. Gnathos slightly shorter than uncus, apex pointed. Tegumen a bit longer than gnathos. Valva base broad, gently narrowed towards distal part; distal one-fourth thin and long, apex round, costa with thin and long, densely granulate projection near base. Saccus elliptic. Juxta base narrow, broadened towards distal apex, distally with two short lateral prongs. Phallus almost as long as valva, vesica bearing a large conical denticle in centre of uneverted vesica, an elongate rod-like structure further towards posterior end, and a small granular patch near posterior opening.</p><p><bold><italic>Female genitalia</italic></bold> (Fig. <xref ref-type="fig" rid="F2">2D</xref>). Papillae anales approximately one-third as long as apophyses posteriores. Apophyses anteriores thin and long, slightly shorter than apophyses posteriores. Antrum shield-shaped. Ductus bursae thin and long. Corpus bursae rounded; single signum circular.</p></tp:treatment-sec><tp:treatment-sec sec-type="etymology" id="SECID0EBNAC"><title>Etymology.</title><p>This species is named after Pangda Village, where the type specimens were collected.</p></tp:treatment-sec><ref-list><ref id="B1"><mixed-citation xmlns:xlink="http://www.w3.org/1999/xlink" xlink:type="simple"><person-group><name name-style="western"><surname>Chen</surname><given-names>TM</given-names></name><name name-style="western"><surname>Song</surname><given-names>SM</given-names></name><name name-style="western"><surname>Yuan</surname><given-names>DC</given-names></name></person-group> (<year>2001</year>) <article-title>Five new species of <italic><tp:taxon-name><tp:taxon-name-part taxon-name-part-type="genus">Glaucocharis</tp:taxon-name-part></tp:taxon-name></italic> Meyrick from China (<tp:taxon-name><tp:taxon-name-part taxon-name-part-type="order">Lepidoptera</tp:taxon-name-part></tp:taxon-name>: <tp:taxon-name><tp:taxon-name-part taxon-name-part-type="family">Pyralidae</tp:taxon-name-part></tp:taxon-name>: <tp:taxon-name><tp:taxon-name-part taxon-name-part-type="subfamily">Crambinae</tp:taxon-name-part></tp:taxon-name>).</article-title><source>Oriental Insects</source><volume>35</volume>(<issue>1</issue>): <fpage>171</fpage>–<lpage>176</lpage>. <ext-link xlink:href="10.1080/00305316.2001.10417297" ext-link-type="doi" xlink:type="simple">https://doi.org/10.1080/00305316.2001.10417297</ext-link></mixed-citation></ref></ref-list></tp:taxon-treatment>
